# Supplementary material for: The Fecal Redox Potential in Healthy and Diarrheal Pigs and Their Correlation with Microbiota
Source: Antioxidants (Basel). 2024 Jan 12;13(1):96. doi: 10.3390/antiox13010096 (PMC10812559; doi:10.3390/antiox13010096)
Supplement: Supplementary file 1 [file antioxidants-13-00096-s001.zip]

Archive with 1 entries (1 files):
- antioxidants-2759517-supplementary.pdf
